# Supplementary material for: A multicenter explanatory survey of patients’ and clinicians’ perceptions of motivational factors in rehabilitation
Source: Commun Med (Lond). 2023 Jun 6;3:78. doi: 10.1038/s43856-023-00308-7 (PMC10244320; doi:10.1038/s43856-023-00308-7)
Supplement: Supplementary file 3 — Supplementary Data 1 [file 43856_2023_308_MOESM3_ESM.xlsx]

## Sheet: Sheet1
Potential motivational factors	Specific examples
Active listening	Clinicians listen to patients carefully while showing interest, such as conducting motivational interviews to strengthen patients’ sense of motivation and commitment to change.
A suitable rehabilitation environment	Clinicians provide a suitable rehabilitation environment so that patients can comfortably engage in rehabilitation practices.
Control of task difficulty	Clinicians gradually increase the difficulty of a task according to the ability of the patient.
Enjoyable rehabilitation programs	Clinicians support patients to enjoy themselves during the rehabilitation process by applying their preferences to the practice tasks, engaging in pleasant conversation with them, and providing a practice task with game-like properties.
Feedback regarding the results of the practice	Clinicians provide verbal and/or visual feedback to their patients regarding their progress and the results of the rehabilitation practices.
Goal setting	Clinicians set rehabilitation goals for individual patients and provide practice tasks that are related to each patient’s rehabilitation goal.
Group rehabilitation	Clinicians offer a group rehabilitation program.
Medical information	Patients receive medical information regarding topics such as the necessity of practice and the nature of recovery and what patients can expect in their lives at home.
Practice related to the patient’s experience and lifestyle	Patients engage in practice tasks that they can complete using their previous experience.
Praise	Clinicians provide patients with positive evaluations and encouragement.
Presence of family members during rehabilitation	The patient’s family members are present during rehabilitation.
Realization of recovery	Patients realize their own recovery, for example, (1) by using a diary or graph that helps to track their progress and (2) by acquiring new skills through rehabilitation practices.
Rehabilitation programs with variations	Clinicians provide variations of rehabilitation programs.
Respect for self-determination	Clinicians respect patients’ self-determination and encourage them to consider how they could successfully perform the provided practice tasks.
Rewards for effort	Clinicians propose conditions for exchange to their patients. For example, clinicians promise that patients will be able to do their favorite practice task after completing their least favorite practice task.
