# Supplementary material for: A multicenter explanatory survey of patients’ and clinicians’ perceptions of motivational factors in rehabilitation
Source: Commun Med (Lond). 2023 Jun 6;3:78. doi: 10.1038/s43856-023-00308-7 (PMC10244320; doi:10.1038/s43856-023-00308-7)
Supplement: Supplementary file 4 — Supplementary Data 2 [file 43856_2023_308_MOESM4_ESM.xlsx]

## Sheet: Sheet1
First question From 15 potential motivational factors in the list, please select the three factors that you consider to be most important for facilitating patients’ engagement in rehabilitation. □ Active listening □ A suitable rehabilitation environment □ Control of task difficulty □ Enjoyable rehabilitation programs □ Feedback regarding the results of the practice □ Goal setting □ Group rehabili…
Second question Among your three selections, which one is your top choice? ○ Active listening ○ A suitable rehabilitation environment ○ Control of task difficulty ○ Enjoyable rehabilitation programs ○ Feedback regarding the results of the practice ○ Goal setting ○ Group rehabilitation ○ Medical information ○ Practice related to the patient’s experience and lifestyle ○ Praise ○ Presence of family …
Your demographic characteristics 1. Please select your professional category. ○ Physician ○ Physical therapist ○ Occupational therapist ○ Speech-language-hearing therapist 2. Please select your sex. ○ Male ○ Female 3. Please tell me your age. Answer: 4. Please tell me your years of clinical experience. Answer:
