# Supplementary material for: A multicenter explanatory survey of patients’ and clinicians’ perceptions of motivational factors in rehabilitation
Source: Commun Med (Lond). 2023 Jun 6;3:78. doi: 10.1038/s43856-023-00308-7 (PMC10244320; doi:10.1038/s43856-023-00308-7)
Supplement: Supplementary file 5 — Supplementary Data 3 [file 43856_2023_308_MOESM5_ESM.xlsx]

## Sheet: Sheet1
Variable	Value
Patients (n = 479)
Primary reason for hospitalization
Stroke	218 (45.5)
Fracture	202 (42.2)
Spinal cord injury	24 (5.0)
Amputation	8 (1.7)
Arthritic disorders	8 (1.7)
Traumatic brain injury	8 (1.7)
Neuromuscular disorders	5 (1.0)
Brain and spinal cord tumors	4 (0.8)
Others	2 (0.4)
Sex
Female	266 (55.5)
Male	213 (44.5)
Age	79 [70 to 84]
Time since the onset of primary disease, days	70.50 [57.00 to 97.25]
Length of hospital stay, days	42.00 [33.00 to 63.00]
Clinicians (n = 401)
Professional category
Physical therapist	200 (49.9)
Occupational therapist	142 (35.4)
Speech-language-hearing therapist	37 (9.2)
Physician	22 (5.5)
Sex
Male	214 (53.4)
Female	187 (46.6)
Years of clinical experience	5 [3 to 11]
