# Supplementary material for: A multicenter explanatory survey of patients’ and clinicians’ perceptions of motivational factors in rehabilitation
Source: Commun Med (Lond). 2023 Jun 6;3:78. doi: 10.1038/s43856-023-00308-7 (PMC10244320; doi:10.1038/s43856-023-00308-7)
Supplement: Supplementary file 6 — Supplementary Data 4 [file 43856_2023_308_MOESM6_ESM.xlsx]

## Sheet: Sheet1
Potential motivational factors	N	Stroke*	Male†	≥ 65 years of age‡	Length of hospital stay
Realization of recovery	108	0.80 (0.47 to 1.34)	1.09 (0.67 to1.78)	0.53 (0.29 to 0.97)	1.01 (1.00 to 1.01)
Goal setting	65	0.66 (0.35 to 1.25)	0.79 (0.43 to 1.44)	0.46 (0.22 to 0.93)	1.01 (1.00 to 1.01)
Practice related to the patient’s experience and lifestyle	44	1.21 (0.59 to 2.51)	1.06 (0.54 to 2.10)	3.50 (1.00 to 12.27)	1.01 (1.00 to 1.02)
Feedback regarding the results of the practice	35	0.82 (0.36 to 1.85)	0.87 (0.40 to 1.91)	0.60 (0.23 to 1.55)	0.99 (0.97 to 1.01)
Medical information	27	0.85 (0.34 to 2.12)	0.79 (0.32 to 1.94)	1.90 (0.41 to 8.87)	0.97 (0.94 to 1.00)
Praise	27	1.21 (0.48 to 3.01)	0.54 (0.22 to 1.34)	1.01 (0.97 to 1.05)	1.00 (0.98 to 1.01)
Control of task difficulty	23	1.42 (0.55 to 3.63)	1.10 (0.44 to 2.76)	4.87 (0.62 to 38.24)	0.99 (0.97 to 1.01)
Enjoyable rehabilitation programs	20	1.17 (0.41 to 3.30)	0.66 (0.24 to 1.83)	1.09 (0.29 to 4.15)	1.01 (0.99 to 1.02)
Active listening	18	1.38 (0.46 to 4.16)	1.67 (0.60 to 4.65)	2.00 (0.43 to 9.35)	1.00 (0.98 to 1.02)
Presence of family members during rehabilitation	10	0.69 (0.16 to 2.94)	2.52 (0.63 to 9.99)	1.99 (0.23 to 17.20)	1.00 (0.98 to 1.03)
Respect for self-determination	9	7.40 (0.82 to 66.80)	2.76 (0.52 to 14.70)	1.39 (0.27 to 7.23)	0.97 (0.93 to 1.01)
A suitable rehabilitation environment	9	1.10 (0.25 to 4.85)	0.80 (0.18 to 3.55)	Not estimable	1.00 (0.97 to 1.03)
Group rehabilitation	9	1.07 (0.23 to 4.97)	0.30 (0.05 to 1.70)	0.41 (0.07 to 2.40)	0.98 (0.95 to 1.02)
Rehabilitation programs with variations	7	0.66 (0.11 to 3.85)	1.35 (0.27 to 6.74)	Not estimable	1.01 (0.98 to 1.04)
Rewards for effort	7	Not estimable	Not estimable	3.08 (0.36 to 26.63)	0.99 (0.96 to 1.02)
