# Supplementary material for: A multicenter explanatory survey of patients’ and clinicians’ perceptions of motivational factors in rehabilitation
Source: Commun Med (Lond). 2023 Jun 6;3:78. doi: 10.1038/s43856-023-00308-7 (PMC10244320; doi:10.1038/s43856-023-00308-7)
Supplement: Supplementary file 7 — Supplementary Data 5 [file 43856_2023_308_MOESM7_ESM.xlsx]

## Sheet: Sheet1
Motivational factors	Percentage of patients (%)
Realization of recovery	26.5136
Goal setting	15.0313
Practice related to the patient’s experience and lifestyle	10.4384
Feedback regarding the results of the practice	7.51566
Medical information	7.30689
Praise	5.84551
Control of task difficulty	5.84551
Enjoyable rehabilitation programs	5.01044
Active listening	5.01044
Presence of family members during rehabilitation	2.08768
A suitable rehabilitation environment	1.87891
Respect for self-determination	1.87891
Group rehabilitation	1.87891
Rehabilitation programs with variations	1.67015
Rewards for effort	1.46138
Motivational factors	Percentage of clinicians (%)
Realization of recovery	36.6583
Goal setting	22.4439
Practice related to the patient’s experience and lifestyle	9.47631
Enjoyable rehabilitation programs	7.23192
Praise	6.48379
Feedback regarding the results of the practice	4.98753
Presence of family members during rehabilitation	3.74065
Active listening	3.49127
Control of task difficulty	2.24439
Medical information	1.49626
Rewards for effort	1.24688
Respect for self-determination	0.249377
Group rehabilitation	0.249377
Rehabilitation programs with variations	0
A suitable rehabilitation environment	0
