# Supplementary material for: A multicenter explanatory survey of patients’ and clinicians’ perceptions of motivational factors in rehabilitation
Source: Commun Med (Lond). 2023 Jun 6;3:78. doi: 10.1038/s43856-023-00308-7 (PMC10244320; doi:10.1038/s43856-023-00308-7)
Supplement: Supplementary file 8 — Supplementary Data 6 [file 43856_2023_308_MOESM8_ESM.xlsx]

## Sheet: Sheet1
Motivational factors	Percentage of patients (%)
Realization of recovery	47.3904
Goal setting	34.6555
Practice related to the patient’s experience and lifestyle	32.3591
Feedback regarding the results of the practice	28.1837
Practice tasks of moderate difficulty	26.5136
Medical information	24.2171
Praise	18.9979
Enjoyable rehabilitation programs	18.5804
Active listening	15.4489
A suitable rehabilitation environment	12.5261
Respect for self-determination	10.6472
Rehabilitation programs with variations	8.97704
Group rehabilitation	7.09812
Presence of family members during rehabilitation	6.26305
Rewards for effort	5.63674
Motivational factors	Percentage of clinicians (%)
Realization of recovery	59.3516
Goal setting	52.6185
Practice related to the patient’s experience and lifestyle	38.1546
Enjoyable rehabilitation programs	29.1771
Feedback regarding the results of the practice	22.6933
Praise	22.4439
Active listening	15.4613
Control of task difficulty	13.9651
Medical information	13.4663
Presence of family members during rehabilitation	12.4688
Rewards for effort	7.4813
Group rehabilitation	5.48628
Respect for self-determination	3.24189
A suitable rehabilitation environment	2.24439
Rehabilitation programs with variations	1.74564
